# Supplementary material for: Pyrene-Based Fluorescent Porous Organic Polymers for Recognition and Detection of Pesticides
Source: Molecules. 2021 Dec 26;27(1):126. doi: 10.3390/molecules27010126 (PMC8746865; doi:10.3390/molecules27010126)
Supplement: Supplementary file 1 [file molecules-27-00126-s001.zip]

Archive with 1 entries (1 files):
- molecules-1466133-supplementary.pdf
